# Supplementary material for: High Variability in Cellular Stoichiometry of Carbon, Nitrogen, and Phosphorus Within Classes of Marine Eukaryotic Phytoplankton Under Sufficient Nutrient Conditions
Source: Front Microbiol. 2018 Mar 27;9:543. doi: 10.3389/fmicb.2018.00543 (PMC5880891; doi:10.3389/fmicb.2018.00543)
Supplement: Supplementary file 3 [file Table1.xlsx]

## Sheet: Supp table 1
Supplementary Table 1. Mean particulate N and P in cultures when they were terminally sampled, calculated as a mole percent of the total nitrate and phosphate in L1 medium. Residual nitrate and phosphate concentrations are calculated from the difference in the total nitrate and phosphate in L1 medium and the measured particulate N and P concentrations in cultures.The standard deviation (s.d.) is …
		Particulate N (% of total)		Residual nitrate		Particulate P (% of total)		Residual phosphate
Isolate	I.D.	Mean	s.d	(mM)	s.d	Mean	s.d	(mM)	s.d
Amphidinium carterae	CCMP121	22.0478	5.89524	687.538	51.9961	30.3112	0.54069	25.2274	0.19573
Heterocapsa neie	CCMP448	33.1429	0.977114	589.68	8.61815	80.864	1.031	6.92724	0.37322
Micromonas pusilla	CCMP485	7.52626	1.42826	815.618	12.5973	14.9184	1.06307	30.7995	0.38483
Phaeodactylum tricornutum	CCMP632	42.5149	5.17522	507.018	45.6455	81.636	6.64411	6.64776	2.40517
Prorocentrum mexicanum	CCMP687	30.3132	1.53991	614.638	13.582	71.6668	8.14422	10.2566	2.94821
Thalasiosira guillardii	CCMP988	29.2036	1.06424	624.424	9.38658	41.0692	1.93699	21.3329	0.701191
Thalassiosira minima	CCMP991	21.9446	0.416907	688.449	3.67712	46.1403	6.72199	19.4972	2.43336
Thalassiosira nordenskioleldii	CCMP992	19.4109	1.67763	710.796	14.7967	32.4895	3.05957	24.4388	1.10756
Fragilariopsis cylindrus	CCMP1102	12.8065	0.706893	769.047	6.23479	30.9205	2.27846	25.0068	0.824802
Thalassiosira oceanica	CCMP1005	62.5055	72.5651	330.702	640.025	41.1189	0.478931	21.3149	0.173373
Thalassiosira rotula	CCMP1018	50.0379	0.667353	440.665	5.88605	41.2503	1.57315	21.2674	0.569481
Thalassiosira weissflogii	CCMP1050	25.178	0.339512	659.93	2.9945	42.792	2.15794	20.7093	0.781174
Chroomonas mesostigmatica	CCMP1168	26.911	1.82463	644.645	16.0933	24.4501	0.986065	27.349	0.356956
Pseudo-nitzschia sp.	CCMP1309	20.7018	0.783758	699.41	6.91275	36.3874	2.18725	23.0278	0.791783
Thalassiosira pseudonana	CCMP1335	17.9808	0.278927	723.409	2.46014	32.2384	1.37991	24.5297	0.499527
Phaeocystis antarctica	CCMP1374	14.9242	2.20013	750.368	19.4052	19.6709	0.429538	29.0791	0.155493
Phaeocystis globosa	CCMP1528	14.7409	1.99671	751.985	17.611	22.2379	3.65508	28.1499	1.32314
Thalassiosira weissflogii	CCMP1587	29.5237	1.29053	621.601	11.3824	40.6803	13.656	21.4737	4.94347
Pelagomonas calceolata	CCMP1756	16.9418	1.01214	732.573	8.92706	20.5626	2.64452	28.7563	0.957316
Aureococcus anophogefferens	CCMP1790	15.4555	0.918817	745.682	8.10396	28.3735	2.36213	25.9288	0.855093
Micromonas pusilla	CCMP1723	9.41242	0.667777	798.982	5.8898	25.9466	1.8713	26.8073	0.677409
Pelagomonas calceolata	CCMP1865	19.0939	2.28634	713.592	20.1655	25.7435	1.12744	26.8808	0.408132
Gephyrocapsa oceanica	CCMP2051	24.3462	1.04788	667.267	9.24233	33.5948	5.19322	24.0387	1.87995
Gephyrocapsa oceanica	CCMP2054	32.5858	9.64974	594.593	85.1107	31.5232	3.16063	24.7886	1.14415
Emiliania huxleyi	CCMP2090	19.2061	0.170558	712.603	1.50432	25.762	0.835117	26.8742	0.302312
Karenia brevis	CCMP2281	31.6516	0.820262	602.833	7.23471	47.1007	2.08024	19.1495	0.753048
Phaeodactylum tricornutum	CCMP2561	19.8428	17.5917	706.986	155.159	46.6979	3.42043	19.2954	1.2382
Micromonas pusilla	CCMP2709	3.59375	0.392128	850.303	3.45857	7.88185	2.85939	33.3468	1.0351
Ostreococcus lucimarinus	CCMP2972	12.869	0.229641	768.495	2.02543	13.8162	1.14971	31.1985	0.416195
Pycnococcus provasoli	CCMP3400	21.6942	2.77921	690.657	24.5126	33.3222	0.326821	24.1374	0.118309
